# Supplementary material for: Antimicrobial Bacillus: Metabolites and Their Mode of Action
Source: Antibiotics (Basel). 2022 Jan 12;11(1):88. doi: 10.3390/antibiotics11010088 (PMC8772736; doi:10.3390/antibiotics11010088)
Supplement: Supplementary file 1 [file antibiotics-11-00088-s001.zip]

Archive with 1 entries (1 files):
- antibiotics-1530899-supplementary.pdf
